# Supplementary material for: Long Noncoding RNA LINC00460 Promotes the Gefitinib Resistance of Nonsmall Cell Lung Cancer Through Epidermal Growth Factor Receptor by Sponging miR-769-5p
Source: DNA Cell Biol. 2019 Feb 5;38(2):176–83. doi: 10.1089/dna.2018.4462 (PMC6383575; doi:10.1089/dna.2018.4462)
Supplement: Supplemental data [file Supp_Table1.xlsx]

## Sheet: Sheet1
Primers sequences for qRT-PCR and sequences of siRNA
Gender	Ages	Tumor Size(cm)	TNM grade	lymph metastasis
F	10	4.1	III	Yes
F	11	2.3	III	No
M	13	1.8	I	Yes
M	35	4.4	I	No
M	16	5.8	III	Yes
M	13	3.2	III	Yes
M	11	4.5	I	No
M	19	2.3	III	Yes
M	27	2.5	III	Yes
M	19	1.2	II	No
M	18	1.9	II	Yes
F	7	1.2	II	No
F	11	2.6	III	Yes
M	14	2.6	I	No
F	8	1.2	III	Yes
M	15	1.2	III	Yes
F	16	1.4	III	Yes
M	26	1.65	I	No
F	14	1.35	III	Yes
M	13	1.65	I	Yes
F	20	4.2	II	No
F	16	3.2	III	Yes
M	29	4.5	I	No
M	14	2.3	II	Yes
F	12	5.9	II	Yes
